# Supplementary material for: Campylobacter molothri sp. nov. isolated from wild birds
Source: Int J Syst Evol Microbiol. 2025 Feb 6;75(2):006635. doi: 10.1099/ijsem.0.006635 (PMC11801493; doi:10.1099/ijsem.0.006635)
Supplement: Uncited Supplementary Material 3. [file ijsem-75-06635-s003.xlsx]

## Sheet: Sheet1
Table S6. Average nucleotide identities among the Campylobacter taxa.
		1	2	3	4	5	6	7	8	9	10	11	12	13	14	15	16	17	18	19	20	21	22	23	24	25	26	27	28	29	30	31	32	33	34	35	36	37	38	39	40	41	42	43	44	45	46	47	48
Campylobacter molothri sp. nov. RM10537T	1	---	98.94	98.94	98.98	99.09	98.91	98.98	99.12	99.01	98.98	98.95	98.92	99.71	99.05	98.93	99.01	98.9	99.07	99.08	98.96	98.93	98.78	98.97	98.99	98.89	98.88	98.89	98.73	98.07	90.86	86.47	86.25	79.36	79.35	79.28	79.08	78.17	76.59	74.88	73.39	73.48	73.44	72.75	72.73	72.83	72.44	72.81	72.99
Campylobacter molothri sp. nov. RM3124	2	99.05	---	100	99.07	98.98	98.94	99.03	99	98.99	99.12	98.93	99	99.09	98.97	98.94	99.05	98.89	98.98	99.08	99.1	99.06	98.99	98.93	99.04	98.98	99.07	98.97	98.74	98.18	90.84	86.45	86.24	79.45	79.43	79.45	79	78.14	76.46	74.73	73.18	73.16	73.21	72.51	72.45	72.53	72.15	72.61	72.61
Campylobacter molothri sp. nov. RM3125	3	98.92	99.98	---	99.07	98.92	98.93	99.03	98.94	98.95	99.07	98.89	98.96	98.98	98.91	98.81	99.02	98.78	98.98	99.1	99.1	99.05	98.93	98.95	99.05	98.93	99.02	98.9	98.67	98.15	90.78	86.43	86.28	79.36	79.34	79.28	78.9	78.1	76.37	74.66	73.11	73.17	73.18	72.57	72.46	72.48	72.14	72.65	72.7
Campylobacter molothri sp. nov. RM9753	4	99.03	99.07	99.07	---	99.07	99.03	99.11	99.09	98.99	99.1	98.95	98.99	99.14	99	99	99.13	98.99	99.08	99.13	99.13	99.13	99.02	99.04	99.1	99.03	99.06	99.02	98.71	98.18	90.88	86.53	86.32	79.23	79.26	79.36	78.87	78.03	76.4	74.8	73.08	73.03	73.17	72.42	72.28	72.52	72.07	72.6	72.62
Campylobacter molothri sp. nov. RM9754	5	99.1	98.97	98.97	99.07	---	98.98	99.14	99.97	99.15	99.16	99.05	99.09	99.11	99.14	98.98	99.11	98.96	99.56	99.25	99.1	99.04	99	99.05	99.09	98.99	99.06	98.97	98.84	98.17	90.89	86.55	86.31	79.24	79.29	79.29	78.95	78.04	76.38	74.68	73.1	73.15	73.19	72.56	72.4	72.53	72.12	72.59	72.82
Campylobacter molothri sp. nov. RM9756	6	98.95	98.88	98.88	99.03	98.94	---	99.04	98.92	99.04	98.98	98.99	99.05	99	99.02	98.93	99.03	98.89	99.05	99.1	99.06	98.97	98.98	98.98	99.02	98.95	98.95	98.94	98.73	98.1	90.9	86.5	86.37	79.3	79.21	79.31	78.88	78.03	76.43	74.74	73.08	73.08	73.1	72.52	72.42	72.47	72.13	72.56	72.71
Campylobacter molothri sp. nov. RM9759	7	98.99	99.05	99.05	99.07	99.11	99.08	---	99.12	99.08	99.52	99.08	99.16	99.03	99.01	99.06	99.21	99.04	99.09	99.13	99.17	99.11	99.1	99	99.07	99.07	99.05	99.05	98.84	98.21	90.89	86.54	86.29	79.39	79.38	79.32	78.97	78.16	76.38	74.69	73.15	73.21	73.26	72.63	72.63	72.59	72.31	72.74	72.74
Campylobacter molothri sp. nov. RM9760	8	99.15	98.98	98.96	99.07	99.96	98.97	99.1	---	99.14	99.12	99.01	99.08	99.13	99.16	98.98	99.11	98.95	99.51	99.23	99.08	99.01	98.97	99.01	99.06	98.98	99.06	99	98.8	98.2	90.9	86.55	86.28	79.28	79.28	79.4	78.93	78.06	76.42	74.71	73.2	73.24	73.29	72.55	72.44	72.55	72.14	72.68	72.83
Campylobacter molothri sp. nov. RM9929	9	99.06	98.99	98.99	99.02	99.2	99.05	99.1	99.19	---	99.13	99.17	99.22	99.11	99.23	99.15	99.07	99.11	99.16	99.12	99.09	99.03	99.07	99.05	99.08	99.03	98.93	99.05	98.83	98.29	90.99	86.62	86.33	79.34	79.3	79.37	78.97	78.16	76.45	74.66	73.08	73.2	73.18	72.48	72.37	72.45	72.1	72.67	72.76
Campylobacter molothri sp. nov. RM9930	10	99.02	99.05	99.05	99.05	99.11	98.99	99.5	99.11	99.04	---	99.08	99.17	99.05	99.02	99.07	99.15	99.06	99.05	99.07	99.22	99.03	99.11	99.03	98.98	99.07	99.07	99.09	98.84	98.2	90.88	86.47	86.22	79.24	79.28	79.28	78.95	78.1	76.36	74.71	73.19	73.16	73.17	72.49	72.46	72.57	72.11	72.69	72.72
Campylobacter molothri sp. nov. RM9939	11	99.03	98.89	98.9	99	99.06	99	99.1	99.07	99.19	99.1	---	99.13	99.08	99.21	99.77	99.12	99.73	99.13	99.12	99	98.95	99.21	99.03	99.05	99.32	99.03	99.32	98.85	98.19	90.81	86.42	86.29	79.29	79.24	79.3	78.87	78.09	76.45	74.72	73.09	73.17	73.26	72.46	72.46	72.51	72.21	72.58	72.67
Campylobacter molothri sp. nov. RM10532	12	98.88	98.96	98.96	98.94	99.08	99.04	99.13	99.08	99.17	99.1	99.07	---	98.93	99.08	99.04	99.1	98.99	99.03	99.08	99.08	98.89	99.01	98.97	99	99.01	98.86	99.01	98.78	98.17	90.96	86.58	86.27	79.19	79.26	79.25	78.93	78.09	76.42	74.69	73.07	73.1	73.07	72.41	72.35	72.5	72.04	72.59	72.77
Campylobacter molothri sp. nov. RM10534	13	99.75	99.06	99.06	99.14	99.1	99.03	99.03	99.11	99.05	99.04	99.09	99.02	---	99.09	99.09	99.09	99.05	99.11	99.15	99.06	99.04	98.98	99.03	99.07	99.02	99.05	99.03	98.79	98.16	90.85	86.44	86.29	79.3	79.28	79.15	78.92	78.15	76.38	74.69	73.18	73.19	73.21	72.45	72.39	72.5	72.11	72.52	72.83
Campylobacter molothri sp. nov. RM10535	14	99.04	98.95	98.95	98.99	99.12	99.02	99.03	99.13	99.18	99.02	99.21	99.09	99.12	---	99.2	99.08	99.16	99.14	99.12	99.07	98.92	99.03	99.09	99.03	99.04	99.02	99.04	98.88	98.2	90.88	86.54	86.39	79.25	79.26	79.2	78.96	78.07	76.38	74.66	73.1	73.11	73.16	72.55	72.47	72.69	72.3	72.64	72.78
Campylobacter molothri sp. nov. RM10536	15	99.04	98.82	98.82	99.03	99	99	99.03	99	99.14	99.03	99.73	99.11	99.04	99.19	---	99.1	99.91	99.1	99.1	98.99	99.02	99.17	99.04	99	99.29	98.97	99.28	98.82	98.18	90.88	86.5	86.28	79.25	79.3	79.27	78.96	78.04	76.38	74.76	73.08	73.16	73.11	72.63	72.66	72.66	72.39	72.79	72.79
Campylobacter molothri sp. nov. RM10538	16	99.06	99.03	99.02	99.17	99.15	99.07	99.18	99.15	99.1	99.19	99.1	99.13	99.06	99.07	99.11	---	99.1	99.14	99.16	99.13	99.16	99.13	99.03	99.11	99.12	99.08	99.12	98.8	98.31	90.9	86.56	86.36	79.44	79.38	79.37	79.03	78.16	76.37	74.67	73.17	73.25	73.22	72.59	72.46	72.65	72.23	72.65	72.77
Campylobacter molothri sp. nov. RM10541	17	98.98	98.9	98.9	99.02	98.96	98.94	99.04	98.96	99.08	99.07	99.73	99.06	99	99.18	99.91	99.08	---	99.13	99.09	99.02	98.95	99.14	99.05	99.01	99.29	98.97	99.26	98.82	98.23	90.86	86.45	86.27	79.27	79.29	79.25	78.87	78	76.45	74.68	73.09	73.19	73.18	72.65	72.54	72.66	72.36	72.71	72.89
Campylobacter molothri sp. nov. RM10542	18	99.14	98.93	98.93	99.06	99.52	99	99.03	99.52	99.1	99.04	99.07	99.01	99.15	99.12	99.11	99.09	99.09	---	99.13	99.04	98.98	98.99	99.02	99.06	99.05	99.02	99.05	98.83	98.16	90.9	86.52	86.29	79.29	79.36	79.28	78.97	78.09	76.38	74.8	73.17	73.19	73.29	72.55	72.55	72.49	72.13	72.68	72.73
Campylobacter molothri sp. nov. RM10543	19	99.08	99.11	99.11	99.07	99.23	99.07	99.16	99.22	99.06	99.11	99.09	99.11	99.15	99.08	99.05	99.14	99.02	99.14	---	99.05	99	99.03	99.04	99.11	99.01	99.08	99	98.75	98.17	90.88	86.51	86.23	79.37	79.29	79.36	78.92	78.08	76.48	74.76	73.13	73.17	73.13	72.55	72.52	72.66	72.21	72.71	72.75
Campylobacter molothri sp. nov. RM12397	20	98.92	99.05	99.05	99.1	99.08	99.03	99.16	99.06	99.05	99.19	98.98	99.1	99.02	99.01	98.95	99.15	98.91	99.04	99.03	---	99.03	98.98	98.99	99.04	98.99	99.02	98.98	98.79	98.17	90.76	86.47	86.27	79.34	79.34	79.37	78.95	78.1	76.44	74.63	73.24	73.23	73.23	72.58	72.53	72.73	72.17	72.71	72.85
Campylobacter molothri sp. nov. RM12910	21	99.01	99	99	99.12	99.04	99.02	99.04	99	99	98.98	98.89	98.94	99.03	98.92	98.88	99.12	98.85	98.94	99.01	99.05	---	98.91	98.89	99	98.92	99.01	98.93	98.81	98.17	90.93	86.53	86.32	79.26	79.21	79.26	78.85	78.08	76.36	74.77	73.18	73.21	73.17	72.54	72.34	72.45	72.11	72.62	72.75
Campylobacter molothri sp. nov. RM13744	22	98.89	98.92	98.92	99.03	98.99	98.97	99.05	98.98	99.04	99.07	99.17	99.05	98.93	99.05	99.18	99.09	99.16	99.05	99.09	99.07	99.01	---	99.02	99.1	99.19	99.01	99.18	98.74	98.21	90.86	86.43	86.27	79.43	79.37	79.44	78.96	78.16	76.49	74.73	73.12	73.23	73.2	72.52	72.43	72.58	72.14	72.58	72.72
Campylobacter molothri sp. nov. W0046	23	99.02	98.98	98.98	99.01	99.04	99.02	99.07	99.05	99.1	99.14	99.07	99.09	99.04	99.07	99.07	99.04	99.06	99.05	99.11	99.1	99.04	99.07	---	99.08	99.11	99.04	99.11	98.89	98.25	90.92	86.51	86.35	79.36	79.32	79.43	78.9	78.07	76.46	74.78	73.07	73.09	73.03	72.39	72.43	72.48	72.03	72.59	72.67
Campylobacter molothri sp. nov. W0047	24	99	99.01	99.01	99.05	99.07	99.04	99.06	99.07	99.05	99	99.05	99.06	99.03	99.02	98.98	99.1	98.98	99.08	99.11	99.09	99	99.07	99.06	---	99.1	99.04	99.09	98.81	98.22	90.83	86.54	86.3	79.26	79.29	79.38	78.97	78.04	76.33	74.72	73.13	73.16	73.17	72.68	72.56	72.73	72.29	72.62	72.85
Campylobacter molothri sp. nov. W0049	25	98.95	98.95	98.95	99.04	99.07	99.01	99.14	99.05	99.09	99.15	99.35	99.09	98.99	99.11	99.32	99.12	99.31	99.06	99.1	99.06	98.98	99.25	99.09	99.14	---	99.11	99.97	98.83	98.18	90.9	86.49	86.32	79.42	79.36	79.43	78.95	78.14	76.48	74.68	73.05	73.2	73.19	72.6	72.48	72.69	72.19	72.63	72.74
Campylobacter molothri sp. nov. W0065	26	98.99	99.09	99.09	99.09	99.05	98.95	99.12	99.06	98.92	99.16	99.01	99.01	99.07	99.03	99	99.13	98.99	99.04	99.07	99.1	99.08	99.04	98.99	99.02	99.08	---	99.08	98.74	98.28	90.77	86.45	86.27	79.34	79.34	79.37	78.97	78.12	76.47	74.74	73.12	73.17	73.23	72.46	72.35	72.55	72.05	72.66	72.72
Campylobacter molothri sp. nov. W0067	27	98.95	98.98	98.97	99.08	99.01	99.04	99.11	99.02	99.05	99.14	99.3	99.1	98.98	99.09	99.32	99.15	99.29	99.05	99.06	99.04	99.02	99.21	99.08	99.12	99.97	99.04	---	98.78	98.24	90.86	86.43	86.29	79.33	79.22	79.42	78.84	78.08	76.49	74.71	72.95	73.03	73.07	72.6	72.52	72.63	72.22	72.72	72.79
Campylobacter molothri sp. nov. RM17709	28	98.76	98.75	98.75	98.83	98.87	98.74	98.88	98.88	98.91	98.9	98.89	98.87	98.82	98.92	98.86	98.8	98.84	98.85	98.8	98.85	98.82	98.75	98.87	98.82	98.78	98.79	98.79	---	98.16	90.89	86.48	86.3	79.33	79.38	79.27	78.99	78.12	76.48	74.66	73.18	73.21	73.24	72.47	72.38	72.61	72.17	72.63	72.85
Campylobacter molothri sp. nov. W0045	29	98.18	98.23	98.23	98.21	98.2	98.15	98.26	98.19	98.25	98.22	98.19	98.23	98.22	98.21	98.18	98.29	98.16	98.2	98.2	98.25	98.22	98.26	98.28	98.27	98.18	98.29	98.18	98.12	---	90.94	86.34	86.21	79.54	79.21	79.35	78.88	78	76.25	74.94	73.15	73.2	73.09	72.56	72.46	72.58	72.49	72.64	72.82
Campylobacter taeniopygiae LMG 30935T	30	90.84	90.81	90.81	90.91	90.9	90.9	90.89	90.9	90.93	90.88	90.86	90.97	90.84	90.9	90.87	90.83	90.89	90.9	90.89	90.81	90.88	90.87	90.88	90.85	90.87	90.8	90.87	90.94	90.96	---	88.29	87.32	79.45	79.28	79.44	78.61	78.07	76.01	75.05	73.2	73.45	73.26	72.31	72.34	72.43	72.1	72.43	72.69
Campylobacter aviculae LMG 31272T	31	86.32	86.33	86.33	86.44	86.42	86.43	86.47	86.42	86.53	86.41	86.42	86.52	86.31	86.44	86.44	86.41	86.45	86.41	86.52	86.43	86.4	86.39	86.42	86.44	86.4	86.32	86.41	86.44	86.35	88.21	---	88.51	79.65	79.55	79.81	78.91	78.33	76.01	74.63	73.32	73.54	73.37	72.28	72.22	72.18	71.97	72.38	72.5
Campylobacter estrildidarum LMG 31271T	32	86.19	86.2	86.2	86.31	86.25	86.34	86.25	86.22	86.26	86.27	86.24	86.29	86.24	86.27	86.24	86.26	86.24	86.22	86.28	86.23	86.29	86.21	86.27	86.3	86.23	86.19	86.25	86.2	86.23	87.42	88.58	---	79.64	79.71	79.7	78.99	78.35	76.21	74.9	73.45	73.77	73.51	72.41	72.36	72.25	72.1	72.48	72.57
Campylobacter jejuni jejuni NCTC 11351T	33	79.28	79.47	79.48	79.34	79.34	79.34	79.44	79.35	79.35	79.4	79.32	79.35	79.33	79.37	79.3	79.38	79.29	79.34	79.39	79.42	79.35	79.4	79.4	79.38	79.36	79.39	79.35	79.41	79.77	79.55	79.78	79.8	---	96.09	84.14	83.95	83.81	76.71	76.16	74.32	74.28	74.49	73.14	73	73.19	73.22	73.03	73.6
Campylobacter jejuni doylei NCTC 11951T	34	79.2	79.4	79.39	79.28	79.29	79.25	79.37	79.29	79.24	79.33	79.29	79.29	79.26	79.25	79.32	79.32	79.31	79.33	79.34	79.27	79.26	79.35	79.26	79.33	79.33	79.3	79.35	79.38	79.28	79.39	79.72	79.9	96.05	---	84.02	83.62	83.7	76.98	75.6	74.52	74.52	74.39	73.07	73.15	73.06	72.88	73.22	73.17
Campylobacter coli ATCC 33559T	35	79.21	79.42	79.42	79.42	79.34	79.37	79.36	79.36	79.31	79.37	79.33	79.33	79.24	79.3	79.36	79.39	79.35	79.35	79.37	79.33	79.39	79.45	79.41	79.41	79.42	79.42	79.44	79.39	79.4	79.35	79.83	79.68	84.03	83.85	---	80.41	80.23	76.29	75.41	74.22	74.23	74.1	72.94	73.03	72.89	72.45	72.84	73
Campylobacter hepaticus NCTC 13823T	36	79.01	78.99	79	79.02	79.02	78.97	79.04	79.02	79.04	79.04	78.97	78.97	79.02	79.01	78.97	78.99	78.97	79.02	79	79.03	78.98	79.03	78.98	79.02	79	79.03	79	79.11	78.97	78.71	79.16	79.16	84.08	83.81	80.56	---	85.07	76.68	75.25	73.61	73.65	73.68	73.11	73.15	73.1	72.83	73.27	73.41
Campylobacter bilis NCTC 14611T	37	78.06	78.07	78.08	78.06	78.07	78.07	78.11	78.07	78.05	78.09	78.06	78.07	78.07	78.04	78.05	78.06	78.05	78.12	78.09	78.09	78.07	78.1	78.05	78.01	78.09	78.1	78.07	78.05	78.01	78.08	78.44	78.42	83.88	83.72	80.2	85.06	---	75.72	74.7	73.42	73.39	73.33	72.28	72.28	72.15	71.93	72.22	72.47
Campylobacter novaezeelandiae CNZW441b	38	76.43	76.46	76.48	76.48	76.45	76.43	76.53	76.45	76.48	76.52	76.44	76.46	76.43	76.44	76.44	76.47	76.39	76.51	76.44	76.46	76.44	76.41	76.5	76.46	76.44	76.47	76.42	76.47	76.27	75.86	76.02	76.07	76.66	76.78	76.15	76.41	75.78	---	74.87	72.83	72.94	72.8	72.89	72.95	72.81	72.4	73.14	73.06
Campylobacter cuniculorum LMG 24588T	39	74.91	74.87	74.87	74.99	74.9	74.92	74.89	74.9	74.91	74.92	74.96	74.88	74.93	74.89	74.97	74.97	74.96	75	74.9	74.89	74.99	75.01	74.95	74.92	74.89	74.94	74.94	74.94	75.17	75.32	75.09	75.17	76.28	75.66	75.56	75.26	74.84	75.04	---	73.85	73.83	73.8	71.54	71.53	71.69	71.3	71.42	72.13
Campylobacter upsaliensis CCUG 14913T	40	73.3	73.34	73.36	73.41	73.38	73.33	73.37	73.38	73.39	73.39	73.33	73.38	73.36	73.38	73.32	73.35	73.31	73.42	73.34	73.38	73.38	73.39	73.3	73.37	73.35	73.33	73.35	73.36	73.37	73.33	73.54	73.53	74.23	74.45	74.21	73.5	73.55	73.1	73.65	---	90.4	85.22	70.82	70.74	70.72	70.55	70.63	70.89
Campylobacter vulpis LMG 30110T	41	73.28	73.28	73.28	73.32	73.26	73.32	73.26	73.26	73.32	73.28	73.26	73.25	73.29	73.28	73.3	73.26	73.28	73.34	73.3	73.34	73.32	73.28	73.26	73.25	73.25	73.27	73.25	73.29	73.34	73.73	73.8	73.9	74.46	74.56	74.24	73.6	73.5	73.08	73.81	90.46	---	84.76	70.77	70.74	70.66	70.36	70.64	70.86
Campylobacter helveticus ATCC 51209T	42	73.32	73.33	73.33	73.42	73.38	73.34	73.41	73.36	73.37	73.42	73.36	73.4	73.34	73.42	73.4	73.43	73.39	73.41	73.35	73.35	73.38	73.38	73.33	73.3	73.33	73.42	73.35	73.35	73.21	73.41	73.61	73.66	74.53	74.47	74.19	73.62	73.6	73.05	73.79	85.37	84.73	---	70.85	70.85	70.91	70.54	70.81	71.06
Campylobacter lari lari LMG 8846T	43	72.69	72.76	72.75	72.85	72.79	72.79	72.79	72.8	72.75	72.78	72.75	72.78	72.74	72.79	72.81	72.77	72.83	72.83	72.81	72.81	72.8	72.77	72.83	72.81	72.81	72.8	72.81	72.76	72.73	72.5	72.51	72.64	73.26	73.17	72.99	72.87	72.42	73.1	71.41	70.76	70.87	70.79	---	93.15	89.75	88.93	87.32	85.87
Campylobacter lari concheus LMG 21009T	44	72.65	72.65	72.67	72.69	72.62	72.64	72.73	72.61	72.64	72.71	72.62	72.7	72.66	72.68	72.7	72.61	72.72	72.66	72.63	72.63	72.66	72.59	72.79	72.71	72.63	72.7	72.66	72.69	72.63	72.43	72.42	72.69	73.12	73.18	73.05	72.82	72.37	73.01	71.5	70.63	70.71	70.58	93.04	---	90.96	89.69	88.09	86.28
Campylobacter ornithocola LMG 29815T	45	72.75	72.67	72.69	72.88	72.74	72.7	72.75	72.74	72.75	72.8	72.83	72.77	72.81	72.85	72.82	72.77	72.83	72.79	72.78	72.8	72.7	72.75	72.75	72.8	72.77	72.78	72.77	72.75	72.74	72.38	72.29	72.48	73.22	72.93	72.86	72.87	72.19	72.91	71.51	70.56	70.52	70.57	89.65	90.77	---	88.34	88.31	86.05
Campylobacter subantarcticus LMG 24377T	46	72.22	72.19	72.2	72.28	72.21	72.25	72.23	72.2	72.21	72.23	72.38	72.28	72.22	72.37	72.38	72.27	72.38	72.23	72.23	72.17	72.19	72.25	72.25	72.36	72.29	72.21	72.28	72.39	72.64	72.28	72.06	72.13	73.36	72.82	72.44	72.39	71.94	72.51	71.23	70.31	70.2	70.39	88.73	89.61	88.17	---	86.27	85.25
Campylobacter armoricus CCUG 73571T	47	72.79	72.78	72.79	72.92	72.8	72.88	72.88	72.8	72.89	72.95	72.85	72.87	72.82	72.87	72.88	72.81	72.87	72.86	72.88	72.85	72.84	72.8	72.86	72.88	72.84	72.84	72.83	72.84	72.8	72.56	72.58	72.65	73.09	73.08	72.93	72.91	72.37	73.11	71.33	70.39	70.45	70.49	87.2	88.04	88.32	86.24	---	85.68
Campylobacter peloridis LMG 23910T	48	72.89	72.89	72.89	72.97	72.98	72.95	72.94	72.97	72.96	72.91	72.94	72.99	72.96	72.99	72.99	72.93	72.96	72.96	72.95	72.91	72.99	72.81	72.93	72.95	72.93	72.94	72.92	72.96	73.2	73.02	72.77	72.87	74.34	73.25	72.96	73.15	72.51	73.06	72.52	70.79	70.7	71.29	85.77	86.1	86.49	85.5	85.64	---
Campylobacter volucris LMG 24380T	49	73.14	73.14	73.16	73.23	73.21	73.2	73.23	73.21	73.2	73.23	73.12	73.13	73.17	73.23	73.2	73.14	73.2	73.22	73.13	73.19	73.2	73.08	73.26	73.19	73.2	73.15	73.19	73.21	73.17	72.9	72.82	73.01	73.49	73.32	73.07	73.27	72.63	73.42	71.65	70.81	70.71	70.8	82.88	82.3	82.04	81.83	82.89	82.4
Campylobacter insulaenigrae NCTC 12927T	50	72.6	72.63	72.64	72.65	72.62	72.61	72.62	72.64	72.63	72.63	72.68	72.65	72.62	72.63	72.67	72.63	72.67	72.69	72.63	72.64	72.65	72.7	72.65	72.64	72.7	72.65	72.7	72.64	72.62	72.2	72.11	72.25	72.7	72.52	72.21	72.66	71.96	72.83	70.98	70.07	70.03	69.96	81.07	80.99	80.83	80.25	81.05	81.14
Campylobacter avium LMG 24591T	51	69.28	69.27	69.29	69.31	69.26	69.25	69.33	69.28	69.35	69.32	69.28	69.31	69.3	69.27	69.29	69.22	69.26	69.33	69.24	69.26	69.31	69.27	69.34	69.36	69.35	69.31	69.32	69.3	69.3	69.36	69.26	69.36	69.86	69.83	69.69	69.43	69.26	69.46	69.34	69.26	69.16	69.14	69.32	69.28	69.02	68.92	69.16	69.37
Campylobacter fetus fetus NCTC 10842T	52	66.95	66.94	66.94	66.91	66.83	66.89	66.91	66.83	66.87	66.92	66.88	66.95	66.98	66.92	66.9	66.97	66.9	66.81	66.88	66.94	66.92	66.92	66.89	66.92	66.91	66.96	66.92	66.86	66.96	66.96	66.86	66.98	67.17	67.27	67.16	66.89	66.57	67.02	66.23	66.13	66.2	66.2	67.38	67.29	67.16	67.12	67.24	67.34
Campylobacter fetus venerealis NCTC 10354T	53	66.78	66.8	66.82	66.84	66.75	66.83	66.82	66.75	66.84	66.82	66.85	66.85	66.8	66.8	66.86	66.8	66.85	66.77	66.81	66.83	66.83	66.87	66.85	66.9	66.86	66.8	66.88	66.76	66.73	66.94	66.73	66.83	67.07	67.09	67.02	66.65	66.49	66.94	66.24	66.26	66.21	66.29	67.4	67.21	67.28	67.04	67.14	67.28
Campylobacter fetus testudinum LMG 27499T	54	66.91	66.97	66.97	66.92	66.88	66.93	66.93	66.89	66.9	66.91	66.91	66.95	66.96	66.91	66.89	66.96	66.89	66.93	66.94	66.92	66.9	66.79	66.91	66.91	66.93	66.94	66.93	66.93	66.98	66.86	66.75	66.93	67.04	66.99	67.03	66.89	66.57	66.88	66.13	66.18	66.1	66.23	67.45	67.3	67.27	67	67.2	67.28
Campylobacter hyointestinalis hyointestinalis ATCC 35217T	55	66.99	66.95	66.97	67.01	66.99	67.01	67.03	67	67.09	67.02	66.99	66.98	67.03	66.94	66.95	66.96	66.94	67.04	66.93	67.01	66.98	67.01	66.91	67.05	67	67.01	66.98	67	66.92	66.92	66.79	67.06	67.3	67.18	67.04	66.82	66.75	67.07	66.22	66.4	66.27	66.23	67.45	67.34	67.12	67.14	67.31	67.38
Campylobacter hyointestinalis lawsonii LMG 14432T	56	67.06	67.13	67.14	67.14	67.07	67.02	67.08	67.07	67.03	67.15	67.13	67.07	67.05	67.04	67.09	67.15	67.09	67.13	67.06	67.15	67.11	67.04	67.06	67.12	67.14	67.1	67.18	67.05	67.14	66.94	66.78	66.94	67.17	67.1	67.05	66.83	66.8	66.94	66.15	66.45	66.26	66.15	67.46	67.28	67.32	67.14	67.32	67.51
Campylobacter iguaniorum LMG 28143T	57	66.63	66.67	66.67	66.69	66.66	66.63	66.57	66.66	66.66	66.62	66.68	66.61	66.65	66.71	66.69	66.7	66.69	66.64	66.65	66.63	66.6	66.59	66.68	66.67	66.66	66.67	66.65	66.66	66.63	66.66	66.68	66.61	67.08	67.09	66.92	66.68	66.42	66.51	66.02	66.23	66.28	66.13	67.22	67.15	67.08	67.11	67.27	67.29
Campylobacter lanienae NCTC 13004T	58	67.28	67.22	67.24	67.17	67.09	67.09	67.18	67.08	67.08	67.2	67.2	67.11	67.27	67.12	67.18	67.1	67.15	67.2	67.2	67.2	67.19	67.2	67.16	67.2	67.21	67.23	67.19	67.17	67.17	66.98	66.99	67.05	67.31	67.36	67.38	67.02	66.93	66.98	66.47	66.63	66.53	66.58	67.43	67.23	67.3	67.18	67.35	67.49
Campylobacter devanensis LMG 33097T	59	67.2	67.17	67.17	67.25	67.14	67.08	67.22	67.13	67.11	67.26	67.21	67.16	67.2	67.13	67.16	67.22	67.18	67.19	67.14	67.18	67.2	67.25	67.18	67.24	67.2	67.21	67.18	67.1	67.25	67.06	67.1	67.08	67.32	67.4	67.38	67.04	66.92	67.24	66.59	66.64	66.72	66.77	67.59	67.4	67.48	67.23	67.6	67.52
Campylobacter porcelli LMG 33098T	60	67.06	67.06	67.06	66.97	67.01	67.03	67.08	66.98	67.07	67.02	66.99	67.06	67.06	66.93	67	67.01	66.97	67.01	66.97	67.01	67.02	67.03	66.96	67.03	67.03	67.05	67.05	67.02	66.95	66.79	66.92	66.94	67.2	67.36	67.18	66.98	66.85	66.94	66.57	66.76	66.73	66.78	67.34	67.31	67.2	66.96	67.07	67.39
Campylobacter vicugnae LMG 33099T	61	67.58	67.53	67.54	67.65	67.55	67.49	67.56	67.6	67.56	67.56	67.44	67.48	67.56	67.53	67.47	67.52	67.47	67.68	67.53	67.58	67.64	67.55	67.55	67.6	67.56	67.68	67.53	67.51	67.57	67.32	67.12	67.18	67.59	67.64	67.59	67.22	66.97	67.35	66.69	66.44	66.39	66.46	67.66	67.62	67.54	67.55	67.61	67.65
Candidatus Campylobacter infans 19S00001	62	66.49	66.47	66.49	66.47	66.45	66.46	66.43	66.45	66.47	66.41	66.41	66.46	66.47	66.47	66.37	66.44	66.4	66.48	66.46	66.4	66.42	66.38	66.46	66.54	66.37	66.46	66.47	66.48	66.44	66.53	66.57	66.56	66.76	66.86	66.72	66.46	66.45	66.46	66.02	66.88	66.95	66.78	66.89	66.69	66.88	66.65	66.75	66.71
Campylobacter magnus CCUG 76865T	63	65.23	65.15	65.16	65.26	65.16	65.13	65.27	65.16	65.22	65.27	65.29	65.22	65.24	65.35	65.31	65.31	65.28	65.27	65.22	65.14	65.23	65.25	65.27	65.29	65.15	65.26	65.18	65.16	65.31	65.41	65.19	65.31	65.65	65.58	65.64	65.06	65.3	65.1	64.96	65.18	65.36	65.48	65.93	65.79	65.67	65.76	65.71	65.63
Campylobacter pinnipediorum pinnipediorum LMG 29472T	64	67.87	67.89	67.89	67.85	67.88	67.84	67.82	67.88	67.88	67.86	67.88	67.88	67.89	67.88	67.93	67.85	67.91	67.89	67.87	67.81	67.85	67.84	67.86	67.83	67.82	67.93	67.87	67.86	67.85	67.63	67.7	67.9	67.92	67.73	67.79	67.69	67.23	67.9	66.75	66.57	66.78	66.76	68.4	68.28	68.38	68.05	68.27	68.35
Campylobacter pinnipediorum caledonicus LMG 29473T	65	67.81	67.84	67.88	67.86	67.73	67.81	67.76	67.76	67.8	67.73	67.8	67.79	67.8	67.79	67.8	67.81	67.79	67.77	67.77	67.83	67.74	67.81	67.74	67.8	67.76	67.82	67.74	67.84	67.69	67.58	67.55	67.81	67.63	67.6	67.61	67.76	67.26	67.83	66.82	66.73	66.62	66.67	68.37	68.28	68.19	67.97	68.4	68.42
Campylobacter mucosalis ATCC 43264T	66	66.08	66.15	66.15	66.07	66.07	66.12	66.1	66.07	66.1	66.1	66.12	66.13	66.08	66.1	66.11	66.13	66.1	66.09	66.12	66.11	66.13	66.14	66.15	66.13	66.1	66.15	66.11	66.09	66.05	66.09	66.11	66.17	66.34	66.25	66.2	65.72	65.85	65.91	65.6	66.13	66.09	66.22	66.52	66.49	66.34	66.29	66.45	66.5
Campylobacter majalis LMG 7974T	67	66.5	66.51	66.52	66.46	66.48	66.43	66.51	66.47	66.47	66.51	66.44	66.46	66.54	66.47	66.48	66.44	66.48	66.54	66.55	66.49	66.51	66.47	66.45	66.45	66.45	66.53	66.46	66.47	66.56	66.49	66.26	66.42	66.54	66.48	66.62	66.19	66.25	66.22	65.84	65.95	65.72	65.88	67.04	66.74	66.98	66.58	66.89	66.98
Campylobacter sputorum sputorum LMG 7795T	68	67.72	67.68	67.67	67.65	67.7	67.7	67.67	67.7	67.69	67.76	67.65	67.79	67.75	67.62	67.68	67.67	67.66	67.72	67.69	67.69	67.76	67.67	67.69	67.68	67.7	67.66	67.65	67.66	67.64	67.63	67.45	67.6	67.55	67.5	67.48	67.57	67.21	67.77	66.91	66.56	66.5	66.65	67.99	67.87	67.9	67.59	68.11	68.14
Campylobacter geochelonis LMG 29375T	69	66.75	66.77	66.81	66.79	66.8	66.79	66.82	66.78	66.8	66.82	66.78	66.74	66.79	66.78	66.76	66.75	66.77	66.81	66.77	66.76	66.84	66.76	66.74	66.76	66.78	66.74	66.78	66.86	66.86	66.82	66.71	67.01	67.24	67.13	67.2	66.69	66.59	67.06	66.26	66.66	66.66	66.44	67.52	67.29	67.24	67.19	67.26	67.46
Campylobacter corcagiensis LMG 27932T	70	67.32	67.27	67.27	67.23	67.23	67.29	67.22	67.23	67.22	67.24	67.2	67.2	67.28	67.24	67.25	67.27	67.26	67.27	67.23	67.2	67.26	67.22	67.26	67.25	67.23	67.28	67.23	67.27	67.29	67.2	66.99	67.15	67.01	67.1	67.08	66.93	66.92	67.33	66.42	66.4	66.26	66.43	67.73	67.45	67.5	67.41	67.59	67.7
Campylobacter portucalensis LMG 31504T	71	67.95	67.93	67.92	67.91	67.97	67.98	67.95	67.95	67.93	67.95	67.95	67.96	68.02	67.93	67.96	67.98	67.97	68	67.99	67.96	67.99	67.87	67.95	67.9	67.99	67.96	67.99	67.96	67.93	67.58	67.56	67.81	67.62	67.51	67.66	67.6	67.11	67.98	66.93	66.53	66.49	66.56	68.26	68.16	68.07	67.77	68.27	68.26
Campylobacter hominis LMG 19568T	72	66.83	66.71	66.75	66.72	66.68	66.72	66.84	66.68	66.85	66.77	66.77	66.8	66.85	66.81	66.76	66.75	66.78	66.71	66.7	66.72	66.78	66.77	66.76	66.76	66.74	66.75	66.75	66.75	66.73	66.75	66.66	66.72	67.19	67	67.12	66.85	66.59	67.02	66.34	66.23	66.16	66.08	66.98	66.85	67.01	66.95	67.09	66.95
Campylobacter ureolyticus LMG 6451T	73	68.1	68.11	68.12	68.1	68.09	68.09	68.03	68.09	68.08	68.08	68.09	68.07	68.09	68.01	68.06	68.06	68.05	68.06	68.12	68.07	68.12	68.07	68.1	68.1	68.12	68.06	68.11	68.06	68.13	67.86	67.74	67.89	67.94	67.84	67.63	67.89	67.71	68.17	67.1	66.89	66.94	66.89	68.5	68.33	68.18	68.1	68.43	68.42
Campylobacter blaseri LMG 30333T	74	67.68	67.66	67.65	67.73	67.75	67.63	67.66	67.76	67.63	67.67	67.69	67.64	67.7	67.68	67.67	67.62	67.69	67.77	67.7	67.68	67.67	67.67	67.67	67.71	67.59	67.66	67.61	67.68	67.68	67.56	67.4	67.79	67.57	67.49	67.32	67.48	67.01	67.86	66.69	66.73	66.69	66.7	68.3	68.06	67.99	67.89	68.23	68.25
Campylobacter canadensis LMG 24001T	75	68.36	68.46	68.49	68.48	68.5	68.42	68.52	68.5	68.41	68.56	68.47	68.6	68.4	68.43	68.45	68.37	68.46	68.52	68.45	68.39	68.5	68.52	68.53	68.55	68.5	68.47	68.5	68.49	68.52	68.3	68.3	68.33	69.31	68.41	68.26	68.44	68.1	68.63	67.51	67.34	67.28	67.23	68.99	68.68	68.7	68.69	68.78	68.74
Campylobacter concisus ATCC 33237T	76	66.12	66.2	66.19	66.17	66.21	66.14	66.16	66.21	66.14	66.18	66.19	66.2	66.09	66.2	66.22	66.21	66.22	66.14	66.21	66.17	66.14	66.2	66.19	66.16	66.2	66.18	66.2	66.14	66.13	66.16	66.15	66.17	66.36	66.25	66.29	65.87	66.11	65.96	65.35	66.16	66.05	66.04	66.52	66.41	66.46	66.3	66.44	66.42
Campylobacter anatolicus LMG 32238T	77	65.96	65.91	65.94	65.96	65.95	65.94	65.97	65.95	65.98	65.97	65.99	66	65.96	65.97	65.93	65.95	65.95	65.95	65.93	65.97	65.94	65.96	65.97	65.96	65.98	66.02	65.96	66.03	65.9	65.89	65.84	65.89	66.02	66.15	65.99	65.76	65.49	65.72	65.42	66.05	66	65.76	66.37	66.33	66.27	66.12	66.16	66.18
Campylobacter suis LMG 8286T	78	65.73	65.71	65.71	65.75	65.8	65.7	65.74	65.75	65.74	65.77	65.71	65.7	65.74	65.75	65.68	65.79	65.66	65.73	65.74	65.68	65.67	65.69	65.71	65.67	65.67	65.71	65.69	65.68	65.73	65.7	65.57	65.62	65.88	65.74	65.9	65.53	65.47	65.5	65.15	65.53	65.56	65.57	66.19	66.08	66.02	65.92	65.92	65.92
Campylobacter curvus ATCC 35224T	79	64.41	64.55	64.55	64.49	64.48	64.43	64.45	64.49	64.4	64.42	64.41	64.43	64.44	64.4	64.43	64.41	64.42	64.5	64.42	64.44	64.43	64.46	64.42	64.46	64.42	64.43	64.42	64.55	64.45	64.77	64.71	64.68	64.74	64.77	64.84	64.18	64.4	64.3	64.04	65.09	65.01	65.25	64.79	64.57	64.51	64.56	64.68	64.65
Campylobacter rectus ATCC 33238T	80	64.19	64.22	64.22	64.2	64.23	64.22	64.28	64.23	64.19	64.28	64.19	64.38	64.17	64.25	64.22	64.17	64.22	64.26	64.23	64.24	64.23	64.23	64.19	64.22	64.22	64.18	64.21	64.16	64.2	64.42	64.4	64.51	64.61	64.71	65.1	64.05	64.56	64.29	64.17	65.1	64.86	65.05	64.51	64.55	64.5	64.52	64.39	64.66
Campylobacter massiliensis CECT 30263T	81	64.59	64.64	64.64	64.59	64.68	64.55	64.7	64.68	64.58	64.6	64.54	64.52	64.59	64.51	64.53	64.58	64.53	64.67	64.57	64.56	64.63	64.55	64.56	64.66	64.55	64.59	64.53	64.68	64.53	64.81	64.61	64.59	64.87	64.98	65.41	64.51	64.87	64.56	64.28	65.41	65.35	65.36	64.7	64.61	65.04	64.87	64.76	64.71
Campylobacter showae ATCC 51146T	82	64.95	64.95	64.95	64.93	64.95	64.91	65.03	64.95	64.91	65.03	64.87	65.02	64.95	64.93	64.94	65	64.94	64.92	64.89	64.93	64.99	64.95	64.89	64.95	64.89	64.82	64.93	64.97	64.92	65.15	65.03	65.1	65.22	64.89	65.09	64.41	64.88	64.62	64.5	65.43	65.38	65.29	65.13	65.15	65.25	65.2	65.09	65.01
Campylobacter gracilis ATCC 33236T	83	64.21	64.13	64.13	64.22	64.21	64.13	64.2	64.21	64.24	64.19	64.25	64.23	64.26	64.13	64.31	64.25	64.3	64.22	64.14	64.12	64.16	64.16	64.1	64.12	64.18	64.15	64.18	64.1	64.17	64.48	64.3	64.2	64.51	64.52	64.51	63.75	64.21	64	64.29	64.91	64.9	64.83	64.33	64.35	64.07	64.14	64.17	64.28
[truncated: 35 more columns]
